# Supplementary material for: Adhesion to a common ECM mediates interdependence in tissue morphogenesis in Drosophila
Source: EMBO Rep. 2026 Apr 1;27(11):2893–914. doi: 10.1038/s44319-026-00754-z (PMC13260368; doi:10.1038/s44319-026-00754-z)
Supplement: Supplementary file 9 — Movie EV8 [file 44319_2026_754_MOESM9_ESM.zip]

Archive with 6 entries (5 files):
- Movie EV8/
- __MACOSX/._Movie EV8
- Movie EV8/Movie EV8.docx
- __MACOSX/Movie EV8/._Movie EV8.docx
- Movie EV8/Movie EV8.mp4
- __MACOSX/Movie EV8/._Movie EV8.mp4
