# Supplementary material for: Adhesion to a common ECM mediates interdependence in tissue morphogenesis in Drosophila
Source: EMBO Rep. 2026 Apr 1;27(11):2893–914. doi: 10.1038/s44319-026-00754-z (PMC13260368; doi:10.1038/s44319-026-00754-z)
Supplement: Supplementary file 11 — Source data Fig. 1 [file 44319_2026_754_MOESM11_ESM.zip]

Archive with 8 entries (7 files):
- Figure 1/
- __MACOSX/._Figure 1
- Figure 1/1E.xlsx
- __MACOSX/Figure 1/._1E.xlsx
- Figure 1/1I.xlsx
- __MACOSX/Figure 1/._1I.xlsx
- Figure 1/1G.xlsx
- __MACOSX/Figure 1/._1G.xlsx
