# Supplementary material for: Adhesion to a common ECM mediates interdependence in tissue morphogenesis in Drosophila
Source: EMBO Rep. 2026 Apr 1;27(11):2893–914. doi: 10.1038/s44319-026-00754-z (PMC13260368; doi:10.1038/s44319-026-00754-z)
Supplement: Supplementary file 11 — Source data Fig. 1 [file 44319_2026_754_MOESM11_ESM.zip › Figure 1/1E.xlsx]

## Sheet: Fig1E
	Ctrl					Dad
Lag	Ctrl01	Ctrl02	Ctrl03	Ctrl04		Dad01	Dad02	Dad03	Dad04	Dad05
-10	-0.192851	-0.182347	0.155009	0.00546662		-0.0424336	-0.0972039	-0.104812	-0.158514	-0.182556
-9	-0.184002	-0.0174326	0.183004	0.0254657		-0.012827	-0.00074491	-0.249024	-0.147813	-0.198264
-8	-0.100455	-0.280365	0.215465	0.0630432		0.242511	-0.254175	-0.0734516	2.41e-06	-0.0526419
-7	-0.0908392	-0.027256	0.0937534	0.100669		0.00790339	0.0267185	-0.145274	-0.0802468	0.00587301
-6	-0.0126403	0.0737016	0.0815168	0.180812		-0.172532	-0.0546876	0.0496145	-0.110093	-0.0796463
-5	0.0355657	-0.254737	-0.00356089	0.241813		0.0719978	0.123226	0.0659839	-0.0366271	-0.0967178
-4	0.298545	0.228391	0.102519	0.153873		-0.109245	0.0352688	-0.117213	-0.0709386	-0.0555289
-3	-0.00237156	-0.322747	0.0735612	0.0332808		-0.194591	0.151803	-0.0258844	0.230528	0.266234
-2	0.0561746	0.132896	0.0261789	0.180013		-0.113781	0.206277	0.0171895	-0.0131927	-0.0302641
-1	0.183263	-0.316276	-0.0613446	0.660265		0.198279	0.0828077	0.200454	-0.139819	-0.0435686
0	0.702832	0.833848	0.458995	0.980551		0.666712	0.152068	0.708368	0.92802	0.832622
1	0.343188	-0.214243	0.0252127	0.645927		0.214288	0.0730437	0.184961	-0.155224	-0.124043
2	0.154046	0.170297	0.0453679	0.171967		-0.028388	-0.124638	0.0836722	-0.0591273	-0.131263
3	0.0262642	-0.0164519	0.165427	0.0153834		-0.102144	-0.243994	-0.0972238	0.288103	0.213006
4	0.206594	0.24499	0.0636087	0.115649		-0.181046	-0.300201	-0.177697	0.0214008	0.025263
5	0.139362	0.108311	0.12328	0.21612		-0.256377	-0.286118	0.0143681	-0.0380139	-0.126396
6	0.122561	0.0291512	-0.130162	0.160062		-0.0627485	-0.34053	0.00999814	-0.0325794	-0.0956469
7	0.0940414	0.251992	0.0653357	0.0635373		-0.0110607	-0.112506	-0.172246	-0.0324977	-0.129552
8	-0.0536498	-0.272727	0.0774869	0.0190896		0.141566	0.0527024	-0.0293575	-0.0661801	-0.154379
9	-0.139629	0.13129	-0.142405	0.0015054		0.262975	-3.24e-05	-0.085699	-0.15233	-0.142388
10	-0.114708	-0.15582	-0.180093	-0.0270265		0.0144697	0.279521	0.00701133	-0.0796178	-0.197132
