# Supplementary material for: Adhesion to a common ECM mediates interdependence in tissue morphogenesis in Drosophila
Source: EMBO Rep. 2026 Apr 1;27(11):2893–914. doi: 10.1038/s44319-026-00754-z (PMC13260368; doi:10.1038/s44319-026-00754-z)
Supplement: Supplementary file 11 — Source data Fig. 1 [file 44319_2026_754_MOESM11_ESM.zip › Figure 1/1I.xlsx]

## Sheet: Fig1I
Lag	Embryo01	Embryo02	Embryo03	Embryo04	Embryo05
-10
-9	-0.0264822	-0.296868	0.123719		-0.180481
-8	-0.112992	-0.242258	0.114034		-0.217599
-7	-0.310769	-0.22172	0.178533	-0.0269968	-0.165896
-6	-0.376518	-0.261508	0.284985	0.0117934	-0.17143
-5	-0.403249	0.0158925	0.232213	-0.22277	-0.0730507
-4	-0.312117	0.124037	0.211773	-0.318178	0.253262
-3	-0.0246716	0.411411	0.316611	0.0557414	0.0814135
-2	0.102933	0.65827	0.238157	0.050256	0.0716296
-1	0.287138	0.585898	0.38011	0.381451	0.356111
0	0.673406	0.699242	0.54025	0.377064	0.815024
1	0.640074	0.433651	0.100331	0.480727	0.321307
2	0.697442	0.275857	0.103898	-0.267137	0.16887
3	0.380185	0.237703	-0.0597372	-0.67711	0.281602
4	0.0718223	-0.285938	-0.150615	-0.179344	-0.0733523
5	-0.0367784	-0.294959	-0.0484225	-0.0362676	-0.265307
6	-0.34548	-0.46616	-0.0437149	0.0639658	-0.113452
7	-0.477191	-0.615287	-0.0973219	0.161811	-0.149015
8	-0.244232	-0.392289	-0.272283		-0.241432
9	-0.244064	-0.303539	-0.0362228		-0.161482
10
