# Supplementary material for: Adhesion to a common ECM mediates interdependence in tissue morphogenesis in Drosophila
Source: EMBO Rep. 2026 Apr 1;27(11):2893–914. doi: 10.1038/s44319-026-00754-z (PMC13260368; doi:10.1038/s44319-026-00754-z)
Supplement: Supplementary file 11 — Source data Fig. 1 [file 44319_2026_754_MOESM11_ESM.zip › Figure 1/1G.xlsx]

## Sheet: Fig1G
	Control			Dad
Time	Control01	Control02	Control03	Dad01	Dad02	Dad03
0	0	0	0	0	0	0.233
3	0.608	0.233	0.392	0.555	0.721	0.52
6	0.065	0.465	0.129	0.129	0.329	0.194
9	0.329	0.504	0.288	0.735	0.347	0.091
12	0.433	0.433	0	0.288	0.204	0.288
15	0.144	0.645	0.465	0.392	0.204	0.091
18	0.204	0.47	0.266	0.144	0.065	0.065
21	0.465	0.595	0	0.204	0.144	0.413
24	0.532	0.091	0.129	0.065	0.288	0.204
27	0.091	0.392	0.555	0.065	0.144	0.129
30	0.182	0.465	0.47	0.413	0.144	0.144
33	0.323	0.182	0.456	0.288	0.194	0.065
36	0.204	0.144	0.408	0.376	0.233	0.288
39	0.266	0.635	0.194	0.233	0.288	0.329
42	0.266	0.129	0.144	0.376	0.288	0.091
45	0.347	0.204	0.504	0.194	0.347	0.323
48	0.144	0.816	0.233	0.204	0.194	0.182
51	0.144	1.553	0.182	0.129	0.144	0.266
54	0.504	1.688	0.266	0.288	0.233	0.266
57	0.144	0.532	0.52	0.065	0.065	0.465
60	0.129	0.233	0.639	0.091	0.233	0.595
63	0.47	0.433	0.52	0.376	0.323	0.091
66	0.091	0.408	0.608	0.204	0.065	0.347
