# Supplementary material for: Adhesion to a common ECM mediates interdependence in tissue morphogenesis in Drosophila
Source: EMBO Rep. 2026 Apr 1;27(11):2893–914. doi: 10.1038/s44319-026-00754-z (PMC13260368; doi:10.1038/s44319-026-00754-z)
Supplement: Supplementary file 12 — Source data Fig. 3 [file 44319_2026_754_MOESM12_ESM.zip › Figure 3/3G.xlsx]

## Sheet: Fig3G
Control	Protruding cells	Terminal cells
1.1763	2.1241	2.5851
0.7088	1.3777	2.058
0.4497	1.3242	2.1704
0.665	0.9127	2.0828
0.3078	1.2794	2.8852
1.6371	2.255	1.9945
0.9306	2.0969	1.4637
1.0225	1.7898	1.878
0.6987	2.6099	2.3177
0.6075	2.3646	2.3676
1.5954	2.5495	1.4517
1.799	3.1042	2.1455
1.828	2.7329	1.8431
0.5423	3.3717	2.8406
1.2323	2.8354	1.7157
0.8764	2.3589	2.0051
		2.309
