# Supplementary material for: Adhesion to a common ECM mediates interdependence in tissue morphogenesis in Drosophila
Source: EMBO Rep. 2026 Apr 1;27(11):2893–914. doi: 10.1038/s44319-026-00754-z (PMC13260368; doi:10.1038/s44319-026-00754-z)
Supplement: Supplementary file 13 — Source data Fig. 4 [file 44319_2026_754_MOESM13_ESM.zip]

Archive with 4 entries (3 files):
- Figure 4/
- __MACOSX/._Figure 4
- Figure 4/4D.xlsx
- __MACOSX/Figure 4/._4D.xlsx
