# Supplementary material for: Adhesion to a common ECM mediates interdependence in tissue morphogenesis in Drosophila
Source: EMBO Rep. 2026 Apr 1;27(11):2893–914. doi: 10.1038/s44319-026-00754-z (PMC13260368; doi:10.1038/s44319-026-00754-z)
Supplement: Supplementary file 13 — Source data Fig. 4 [file 44319_2026_754_MOESM13_ESM.zip › Figure 4/4D.xlsx]

## Sheet: Fig4D
Control	Mmp1	Mmp2
1.037	1.151	1.114
1.01	1.063	1.156
1.022	1.107	1.114
1.039	1.111	1.051
1.037	1.067	1.119
