# Supplementary material for: Adhesion to a common ECM mediates interdependence in tissue morphogenesis in Drosophila
Source: EMBO Rep. 2026 Apr 1;27(11):2893–914. doi: 10.1038/s44319-026-00754-z (PMC13260368; doi:10.1038/s44319-026-00754-z)
Supplement: Supplementary file 14 — Source data Fig. 5 [file 44319_2026_754_MOESM14_ESM.zip]

Archive with 10 entries (9 files):
- Figure 5/
- __MACOSX/._Figure 5
- Figure 5/5I.xlsx
- __MACOSX/Figure 5/._5I.xlsx
- Figure 5/5H.xlsx
- __MACOSX/Figure 5/._5H.xlsx
- Figure 5/5G.xlsx
- __MACOSX/Figure 5/._5G.xlsx
- Figure 5/5J.xlsx
- __MACOSX/Figure 5/._5J.xlsx
