# Supplementary material for: Adhesion to a common ECM mediates interdependence in tissue morphogenesis in Drosophila
Source: EMBO Rep. 2026 Apr 1;27(11):2893–914. doi: 10.1038/s44319-026-00754-z (PMC13260368; doi:10.1038/s44319-026-00754-z)
Supplement: Supplementary file 14 — Source data Fig. 5 [file 44319_2026_754_MOESM14_ESM.zip › Figure 5/5I.xlsx]

## Sheet: Fig5I
Time (min)	Epidermis (control)	Trachea (control)		Time (min)	Epidermis (kay)	Trachea (kay)
0	190	108		3.15	238	130
3	194	107		6.3	248	135
6	192	107		9.45	251	138
9	198	108		12.6	256	143
12	204	113		15.75	259	145
15	206	114		18.9	254	143
18	210	116		22.05	264	153
21	217	119		25.2	272	154
24	220	122		28.35	285	158
27	222	124		31.5	292	167
30	229	129		34.65	292	167
33	233	133		37.8	296	175
36	238	135		40.95	296	171
39	242	137		44.1	302	173
42	246	137		47.25	301	179
45	246	138		50.4	303	178
48	252	140		53.55	307	181
51	255	142		56.7	310	184
54	262	145		59.85	314	193
57	266	147		63	321	200
60	270	149		66.15	328	203
63	276	151		69.3	330	206
66	280	155		72.45	330	210
69	284	161		75.6	327	204
72	288	162		78.75	330	208
75	293	164		81.9	332	207
78	298	164		85.05	335	213
81	301	168		88.2	336	216
84	303	171		91.35	333	218
87	312	171		94.5	339	216
90	313	176		97.65	338	220
93	315	180		100.8	338	225
96	319	180		103.95	341	222
99	319	182		107.1	340	227
102	323	187		110.25	341	228
105	326	189		113.4	341	224
108	328	194		116.55	342	224
111	329	193		119.7	343	231
114	331	199		122.85	341	229
117	334	199		126	341	233
120	336	201		129.15	341	232
				132.3	344	233
				135.45	347	233
				138.6	348	232
				141.75	347	241
				144.9	348	239
				148.05	350	241
				151.2	351	242
				154.35	351	233
				157.5	351	239
				160.65	353	232
				163.8	351	235
				166.95	352	240
				170.1	350	231
				173.25	350	237
