# Supplementary material for: Adhesion to a common ECM mediates interdependence in tissue morphogenesis in Drosophila
Source: EMBO Rep. 2026 Apr 1;27(11):2893–914. doi: 10.1038/s44319-026-00754-z (PMC13260368; doi:10.1038/s44319-026-00754-z)
Supplement: Supplementary file 14 — Source data Fig. 5 [file 44319_2026_754_MOESM14_ESM.zip › Figure 5/5G.xlsx]

## Sheet: Fig5G
Control	btl>deGradFP
0.943474	0.203015
0.880686	0.695556
0.578883	0.916579
0.850568	0.939842
	0.546884
