# Supplementary material for: Adhesion to a common ECM mediates interdependence in tissue morphogenesis in Drosophila
Source: EMBO Rep. 2026 Apr 1;27(11):2893–914. doi: 10.1038/s44319-026-00754-z (PMC13260368; doi:10.1038/s44319-026-00754-z)
Supplement: Supplementary file 14 — Source data Fig. 5 [file 44319_2026_754_MOESM14_ESM.zip › Figure 5/5J.xlsx]

## Sheet: Fig5J
Control	Nano
120	173
117	168
111	204
93	133
	133
