# Supplementary material for: Adhesion to a common ECM mediates interdependence in tissue morphogenesis in Drosophila
Source: EMBO Rep. 2026 Apr 1;27(11):2893–914. doi: 10.1038/s44319-026-00754-z (PMC13260368; doi:10.1038/s44319-026-00754-z)
Supplement: Supplementary file 15 — Source data Fig. 6 [file 44319_2026_754_MOESM15_ESM.zip › Figure 6/6I.xlsx]

## Sheet: Fig6I
Condition	Sample	Time	Epidermis	Trachea				Correlation Coefficient
Control	1	0	208	121				Control	Kay
Control	1	3	221	126				0.9792	0.9842
Control	1	6	213	124				0.936	0.9917
Control	1	9	218	121				0.9853	0.9799
Control	1	12	224	126				0.9888	0.9628
Control	1	15	223	126				0.9866	0.9817
Control	1	18	228	126
Control	1	21	240	129
Control	1	24	245	130
Control	1	27	249	133
Control	1	30	255	137
Control	1	33	259	141
Control	1	36	264	141
Control	1	39	268	139
Control	1	42	271	142
Control	1	45	273	145
Control	1	48	275	148
Control	1	51	280	148
Control	1	54	274	140
Control	1	57	290	154
Control	1	60	296	162
Control	1	63	301	168
Control	1	66	308	171
Control	1	69	314	171
Control	1	72	318	178
Control	1	75	320	180
Control	1	78	323	178
Control	1	81	328	184
Control	1	84	331	185
Control	1	87	333	193
Control	1	90	336	196
Control	1	93	339	197
Control	1	96	345	203
Control	1	99	349	205
Control	1	102	351	208
Control	1	105	353	213
Control	1	108	357	216
Control	1	111	355	219
Control	1	114	359	219
Control	1	117	363	222
Control	1	120	362	224
Control	1	123	365	225
Control	1	126	367	223
Control	1	129	371	226
Control	1	132	370	229
Control	1	135	364	227
Control	1	138	370	230
Control	1	141	368	232
Control	1	144	367	234
Control	1	147	374	233
Control	1	150	367	234
Control	1	153	372	234
Control	1	156	368	236
Control	1	159	365	237
Control	1	162	367	236
Control	2	0	183	94
Control	2	3	183	98
Control	2	6	184	99
Control	2	9	183	95
Control	2	12	184	90
Control	2	15	183	92
Control	2	18	188	93
Control	2	21	187	92
Control	2	24	189	88
Control	2	27	190	91
Control	2	30	185	84
Control	2	33	186	84
Control	2	36	191	88
Control	2	39	197	89
Control	2	42	198	90
Control	2	45	208	91
Control	2	48	208	94
Control	2	51	212	91
Control	2	54	220	94
Control	2	57	225	96
Control	2	60	229	96
Control	2	63	238	99
Control	2	66	239	102
Control	2	69	244	107
Control	2	72	249	111
Control	2	75	253	113
Control	2	78	255	114
Control	2	81	260	121
Control	2	84	260	123
Control	2	87	263	125
Control	2	90	265	126
Control	2	93	269	128
Control	2	96	276	128
Control	2	99	281	136
Control	2	102	284	134
Control	2	105	282	135
Control	2	108	281	137
Control	2	111	283	141
Control	2	114	284	143
Control	2	117	286	144
Control	2	120	282	144
Control	2	123	283	146
Control	2	126	283	144
Control	2	129	280	144
Control	2	132	282	150
Control	2	135	276	146
Control	2	138	280	147
Control	2	141	279	150
Control	2	144	277	150
Control	3	0	296	149
Control	3	3	294	149
Control	3	6	296	151
Control	3	9	295	149
Control	3	12	300	152
Control	3	15	295	150
Control	3	18	293	147
Control	3	21	297	149
Control	3	24	299	154
Control	3	27	311	156
Control	3	30	301	152
Control	3	33	312	157
Control	3	36	312	155
Control	3	39	313	156
Control	3	42	315	166
Control	3	45	313	165
Control	3	48	312	168
Control	3	51	315	168
Control	3	54	318	170
Control	3	57	318	169
Control	3	60	317	174
Control	3	63	322	172
Control	3	66	329	176
Control	3	69	325	177
Control	3	72	330	185
Control	3	75	332	188
Control	3	78	338	193
Control	3	81	338	190
Control	3	84	340	194
Control	3	87	345	199
Control	3	90	342	201
Control	3	93	342	205
Control	3	96	348	207
Control	3	99	354	209
Control	3	102	358	214
Control	3	105	360	224
Control	3	108	360	219
Control	3	111	360	221
Control	3	114	359	223
Control	4	0	334	218
Control	4	3	333	218
Control	4	6	337	224
Control	4	9	340	227
Control	4	12	343	230
Control	4	15	346	228
Control	4	18	347	231
Control	4	21	347	236
Control	4	24	354	239
Control	4	27	355	238
Control	4	30	354	237
Control	4	33	357	241
Control	4	36	358	242
Control	4	39	362	242
Control	4	42	364	243
Control	4	45	364	246
Control	4	48	365	246
Control	4	51	366	247
Control	4	54	373	246
Control	4	57	375	246
Control	4	60	379	249
Control	4	63	379	249
Control	4	66	377	253
Control	4	69	380	254
Control	4	72	383	258
Control	4	75	386	257
Control	4	78	389	260
Control	4	81	396	263
Control	4	84	396	264
Control	4	87	398	266
Control	4	90	400	267
Control	4	93	399	270
Control	4	96	404	269
Control	4	99	403	268
Control	4	102	402	270
Control	4	105	403	272
Control	4	108	404	274
Control	4	111	402	275
Control	4	114	410	278
Control	4	117	410	276
Control	4	120	414	275
Control	4	123	418	278
Control	4	126	416	276
Control	4	129	419	276
Control	4	132	416	275
Control	4	135	419	278
Control	5	0	277	370
Control	5	3	279	368
Control	5	6	273	369
Control	5	9	275	369
Control	5	12	277	368
Control	5	15	269	367
Control	5	18	271	369
Control	5	21	273	369
Control	5	24	268	367
Control	5	27	268	367
Control	5	30	270	368
Control	5	33	268	367
Control	5	36	264	364
Control	5	39	263	366
Control	5	42	256	365
Control	5	45	257	361
Control	5	48	254	360
Control	5	51	251	357
Control	5	54	254	359
Control	5	57	244	353
Control	5	60	242	353
Control	5	63	245	354
Control	5	66	243	355
Control	5	69	240	356
Control	5	72	237	352
Control	5	75	232	349
Control	5	78	229	344
Control	5	81	230	341
Control	5	84	231	346
Control	5	87	226	341
Control	5	90	225	344
Control	5	93	223	342
Control	5	96	218	341
Control	5	99	221	336
Control	5	102	222	339
Control	5	105	215	339
Control	5	108	211	337
Control	5	111	211	339
Control	5	114	208	334
Control	5	117	212	332
Control	5	120	209	336
Control	5	123	212	334
Control	5	126	205	332
Control	5	129	209	332
Control	5	132	200	332
Control	5	135	203	332
kay	1	0	248	176
kay	1	3	254	178
kay	1	6	254	178
kay	1	9	253	174
kay	1	12	250	177
kay	1	15	254	175
kay	1	18	254	178
kay	1	21	254	173
kay	1	24	256	173
kay	1	27	257	176
kay	1	30	255	177
kay	1	33	256	174
kay	1	36	258	172
kay	1	39	262	180
kay	1	42	257	178
kay	1	45	254	185
kay	1	48	258	174
kay	1	51	263	181
kay	1	54	266	183
kay	1	57	258	185
kay	1	60	266	182
kay	1	63	274	183
kay	1	66	273	182
kay	1	69	266	181
kay	1	72	269	183
kay	1	75	265	183
kay	1	78	273	184
kay	1	81	280	182
kay	1	84	276	183
kay	1	87	281	182
kay	1	90	282	184
kay	1	93	281	186
kay	1	96	283	188
kay	1	99	280	186
kay	1	102	281	183
kay	1	105	286	187
kay	1	108	282	188
kay	1	111	292	191
kay	1	114	296	187
kay	1	117	298	189
kay	1	120	302	192
kay	1	123	303	192
kay	1	126	308	192
kay	1	129	307	191
kay	1	132	306	191
kay	1	135	314	196
kay	1	138	317	195
kay	1	141	319	205
kay	1	144	320	204
kay	1	147	328	211
kay	1	150	333	206
kay	1	153	338	212
kay	1	156	337	215
kay	1	159	337	214
kay	1	162	339	218
kay	1	165	346	223
kay	1	168	344	223
kay	1	171	386	264
kay	1	174	391	264
kay	1	177	389	261
kay	1	180	392	265
kay	1	183	405	274
kay	1	186	408	278
kay	1	189	412	283
kay	1	192	413	287
kay	1	195	415	287
kay	1	198	421	287
kay	1	201	429	292
kay	1	204	424	295
kay	1	207	432	297
kay	1	210	431	295
kay	1	213	432	297
kay	1	216	439	297
kay	1	219	429	300
kay	1	222	434	304
kay	1	225	433	303
kay	1	228	437	303
kay	1	231	434	308
kay	1	234	436	304
kay	1	237	440	305
kay	1	240	441	304
kay	1	243	440	311
kay	1	246	441	309
kay	1	249	443	315
kay	1	252	440	321
kay	1	255	446	320
kay	1	258	447	320
kay	1	261	450	328
kay	1	264	449	330
kay	1	267	443	332
kay	1	270	450	331
kay	1	273	451	334
kay	1	276	448	332
kay	1	279	448	334
kay	1	282	447	337
kay	1	285	450	334
kay	1	288	451	339
kay	1	291	447	340
kay	1	294	450	335
kay	1	197	449	334
kay	1	200	450	334
kay	1	203	448	336
kay	1	206	448	334
kay	1	209	449	335
kay	2	0	245	135
kay	2	3	254	140
kay	2	6	261	146
kay	2	9	263	151
kay	2	12	270	153
kay	2	15	271	153
kay	2	18	278	159
kay	2	21	285	167
kay	2	24	317	190
kay	2	27	331	206
kay	2	30	341	211
kay	2	33	349	216
kay	2	36	363	223
kay	2	39	365	228
kay	2	42	373	235
kay	2	45	376	235
kay	2	48	379	238
kay	2	51	391	244
kay	2	54	390	243
kay	2	57	393	247
kay	2	60	397	248
kay	2	63	398	252
kay	2	66	401	258
kay	2	69	404	258
kay	2	72	404	261
kay	2	75	405	263
kay	2	78	406	264
kay	2	81	406	265
kay	2	84	409	268
kay	2	87	408	270
kay	2	90	412	273
kay	2	93	416	279
kay	2	96	423	285
kay	2	99	421	284
kay	2	102	419	283
kay	2	105	419	282
kay	2	108	419	286
kay	2	111	419	284
kay	2	114	419	285
kay	2	117	414	278
kay	2	120	415	285
kay	2	123	413	285
kay	2	126	410	280
kay	2	129	409	278
kay	2	132	409	282
kay	3	0	305	193
kay	3	3	310	201
kay	3	6	315	204
kay	3	9	319	207
kay	3	12	321	212
kay	3	15	323	214
kay	3	18	325	213
kay	3	21	322	214
kay	3	24	324	216
kay	3	27	331	215
kay	3	30	329	220
kay	3	33	333	224
kay	3	36	334	223
kay	3	39	336	225
kay	3	42	339	227
kay	3	45	342	231
kay	3	48	344	234
kay	3	51	345	235
kay	3	54	343	235
kay	3	57	348	241
kay	3	60	348	239
kay	3	63	345	239
kay	3	66	345	241
kay	3	69	345	239
kay	3	72	350	242
kay	3	75	345	242
kay	3	78	344	244
kay	4	0	255	132
kay	4	3	255	136
kay	4	6	259	137
kay	4	9	264	142
kay	4	12	268	142
kay	4	15	269	146
kay	4	18	271	148
kay	4	21	275	152
kay	4	24	277	153
kay	4	27	279	155
kay	4	30	278	156
kay	4	33	282	156
kay	4	36	285	158
kay	4	39	282	158
kay	4	42	283	162
kay	4	45	285	163
kay	4	48	286	165
kay	4	51	286	166
kay	4	54	289	169
kay	4	57	290	170
kay	4	60	287	172
kay	4	63	288	174
kay	4	66	292	181
kay	4	69	295	177
kay	4	72	293	179
kay	4	75	299	182
kay	4	78	290	182
kay	4	81	293	187
kay	4	84	297	186
kay	4	87	298	186
kay	4	90	299	189
kay	4	93	297	188
kay	5	0	142	86
kay	5	3	145	88
kay	5	6	152	89
kay	5	9	154	89
kay	5	12	153	85
kay	5	15	153	85
kay	5	18	159	85
kay	5	21	162	91
kay	5	24	163	89
kay	5	27	164	88
kay	5	30	167	89
kay	5	33	171	93
kay	5	36	176	95
kay	5	39	180	99
kay	5	42	185	100
kay	5	45	186	103
kay	5	48	186	100
kay	5	51	195	105
kay	5	54	200	104
kay	5	57	237	105
kay	5	60	204	108
kay	5	63	210	112
kay	5	66	211	111
kay	5	69	212	114
kay	5	72	212	114
kay	5	75	216	116
kay	5	78	223	121
kay	5	81	226	122
kay	5	84	229	123
kay	5	87	231	124
kay	5	90	239	129
kay	5	93	242	130
kay	5	96	250	135
kay	5	99	256	141
kay	5	102	256	139
kay	5	105	263	146
kay	5	108	267	148
kay	5	111	274	153
kay	5	114	275	154
kay	5	117	288	156
kay	5	120	283	162
kay	5	123	285	165
kay	5	126	292	169
kay	5	129	296	172
kay	5	132	298	178
kay	5	135	303	177
kay	5	138	309	186
kay	5	141	312	190
kay	5	144	317	194
kay	5	147	318	197
kay	5	150	324	197
kay	5	153	326	197
kay	5	156	328	200
kay	5	159	335	205
kay	5	162	336	210
kay	5	165	334	206
kay	5	168	337	210
kay	5	171	340	215
kay	5	174	340	217
kay	5	177	341	218
kay	5	180	344	217
kay	5	183	347	222
kay	5	186	348	225
kay	5	189	350	229
kay	5	192	350	233
kay	5	195	354	232
kay	5	198	352	234
kay	5	201	352	238
kay	5	204	355	239
kay	5	207	357	243
kay	5	210	359	245
kay	5	213	356	245
kay	5	216	356	245
kay	5	219	359	252
kay	5	222	358	246
kay	5	225	359	247
