# Supplementary material for: Adhesion to a common ECM mediates interdependence in tissue morphogenesis in Drosophila
Source: EMBO Rep. 2026 Apr 1;27(11):2893–914. doi: 10.1038/s44319-026-00754-z (PMC13260368; doi:10.1038/s44319-026-00754-z)
Supplement: Supplementary file 15 — Source data Fig. 6 [file 44319_2026_754_MOESM15_ESM.zip › Figure 6/6H.xlsx]

## Sheet: Fig6H
Time (min)	Epidermis (control)	Trachea (control)		Time (min)	Epidermis (kay)	Trachea (kay)
0	190	108		0	211	119
3	194	107		3	209	122
6	192	107		6	215	124
9	198	108		9	214	127
12	204	113		12	213	123
15	206	114		15	212	126
18	210	116		18	214	127
21	217	119		21	214	128
24	220	122		24	214	127
27	222	124		27	216	129
30	229	129		30	220	129
33	233	133		33	217	125
36	238	135		36	218	127
39	242	137		39	218	126
42	246	137		42	220	127
45	246	138		45	219	128
48	252	140		48	224	131
51	255	142		51	226	129
54	262	145		54	225	129
57	266	147		57	225	125
60	270	149		60	227	128
63	276	151		63	227	131
66	280	155		66	226	134
69	284	161		69	236	135
72	288	162		72	236	138
75	293	164		75	236	140
78	298	164		78	243	143
81	301	168		81	246	146
84	303	171		84	251	149
87	312	171		87	249	148
90	313	176		90	254	154
93	315	180		93	259	158
96	319	180		96	262	158
99	319	182		99	266	163
102	323	187		102	268	164
105	326	189		105	267	170
108	328	194		108	273	167
111	329	193		111	276	169
114	331	199		114	278	171
117	334	199		117	283	176
120	336	201		120	288	175
				123	293	180
				126	294	177
				129	295	182
				132	295	184
				135	299	187
				138	305	192
				141	308	193
				144	313	195
				147	317	199
				150	321	202
				153	327	207
				156	326	206
				159	328	209
				162	327	203
				165	329	209
				168	334	210
				171	334	211
				174	338	216
				177	342	214
				180	341	217
				183	342	215
				186	342	218
				189	346	217
				192	339	213
				195	340	215
				198	343	216
				201	341	213
				204	344	217
				207	346	222
				210	346	223
				213	347	219
				216	345	222
				219	343	219
				222	345	222
				225	345	218
				228	342	221
				231	345	223
				234	346	221
				237	346	221
				240	343	223
				243	342	223
				246	342	224
				249	344	227
				252	345	225
				255	346	229
				258	346	230
				261	347	227
				264	346	227
				267	349	227
				270	348	230
				273	346	227
				276	347	230
				279	347	230
				282	346	232
				285	348	230
				288	348	233
				291	349	237
				294	348	237
				297	347	239
				300	349	239
				303	346	238
				306	350	244
				309	352	245
				312	354	248
				315	356	250
				318	352	252
				321	354	254
				324	354	253
				327	354	252
				330	356	252
				333	354	252
				336	355	254
				339	355	255
				342	354	255
				345	354	255
				348	355	254
				351	353	251
				354	352	254
				357	353	256
