# Supplementary material for: Adhesion to a common ECM mediates interdependence in tissue morphogenesis in Drosophila
Source: EMBO Rep. 2026 Apr 1;27(11):2893–914. doi: 10.1038/s44319-026-00754-z (PMC13260368; doi:10.1038/s44319-026-00754-z)
Supplement: Supplementary file 15 — Source data Fig. 6 [file 44319_2026_754_MOESM15_ESM.zip › Figure 6/6J.xlsx]

## Sheet: Fig6J
Control	kay
1.149	1.146
1.072	1.114
1.038	1.25
1.093	1.179
1.07	1.229
	1.185
