# Supplementary material for: Adhesion to a common ECM mediates interdependence in tissue morphogenesis in Drosophila
Source: EMBO Rep. 2026 Apr 1;27(11):2893–914. doi: 10.1038/s44319-026-00754-z (PMC13260368; doi:10.1038/s44319-026-00754-z)
Supplement: Supplementary file 16 — Source data Fig. 7 [file 44319_2026_754_MOESM16_ESM.zip]

Archive with 4 entries (3 files):
- Figure 7/
- __MACOSX/._Figure 7
- Figure 7/7F.xlsx
- __MACOSX/Figure 7/._7F.xlsx
