# Supplementary material for: Adhesion to a common ECM mediates interdependence in tissue morphogenesis in Drosophila
Source: EMBO Rep. 2026 Apr 1;27(11):2893–914. doi: 10.1038/s44319-026-00754-z (PMC13260368; doi:10.1038/s44319-026-00754-z)
Supplement: Supplementary file 16 — Source data Fig. 7 [file 44319_2026_754_MOESM16_ESM.zip › Figure 7/7F.xlsx]

## Sheet: Fig7F
Control	Dad	Mmp2	Dad+Mmp2
1.076	1.043	1.194	1.107
1.093	1.147	1.132	1.165
1.093	1.151	1.2	1.069
1.044	1.028	1.149	1.112
1.084	1.061	1.131	1.114
	1.059
