# Supplementary material for: Adhesion to a common ECM mediates interdependence in tissue morphogenesis in Drosophila
Source: EMBO Rep. 2026 Apr 1;27(11):2893–914. doi: 10.1038/s44319-026-00754-z (PMC13260368; doi:10.1038/s44319-026-00754-z)
Supplement: Supplementary file 17 — Figure EV1 Source Data [file 44319_2026_754_MOESM17_ESM.zip › Figure EV1/EV1B.xlsx]

## Sheet: FigEV1
Lag	Embryo01	Embryo02	Embryo03
-10	-0.0747722	0.101743	-0.00192184
-9	-0.0699328	0.05423	0.0101873
-8	-0.0746975	-0.0902397	0.0566763
-7	-0.212683	0.124368	-0.0642402
-6	0.0748008	-0.192811	0.0893407
-5	0.0136227	0.123838	0.00206089
-4	0.0666687	-0.216796	0.0584606
-3	0.0791993	0.0612604	0.0377127
-2	0.159557	0.136773	0.0483634
-1	-0.190608	-0.109817	-0.411275
0	0.599965	0.705868	0.917385
1	0.113326	-0.0986729	-0.327684
2	0.365101	0.0296333	0.123116
3	0.0145632	-0.0755762	-0.0489149
4	0.177239	-0.036483	-0.00375221
5	0.157345	0.0965545	0.0713699
6	0.0424016	-0.0349611	-0.0277696
7	0.0263025	0.133702	-0.123143
8	0.114587	0.00896219	0.0419481
9	-0.244072	0.109378	-0.03247
10	0.222652	0.22061	-0.0901335
