# Supplementary material for: Adhesion to a common ECM mediates interdependence in tissue morphogenesis in Drosophila
Source: EMBO Rep. 2026 Apr 1;27(11):2893–914. doi: 10.1038/s44319-026-00754-z (PMC13260368; doi:10.1038/s44319-026-00754-z)
Supplement: Supplementary file 18 — Figure EV3 Source Data [file 44319_2026_754_MOESM18_ESM.zip › Figure EV3/EV3C.xlsx]

## Sheet: FigEV3
Ctrl	mys RNAi	rhea RNAi	Control (sr)	sr>MMP2
0.965016	1.21817	1.0354	1.04388	1.09213
1.08806	1.14052	1.07713	1.12693	1.32201
1.14018	1.12217	0.994878	1.04836	1.51092
1.06489	1.0261	0.966432	1.02978	1.36788
1.03475	1.1213	0.994747
1.01121	1.05203	1.26665
1.12832	1.27264	1.18125
1.26253	1.24789	1.15989
1.04739	1.10314	1.1871
1.03244	1.32723	1.21473
	1.09242	1.25561
	1.10738	1.07667
	1.07213	1.27933
	1.06132	1.35265
	1.40415	1.11869
	1.07486	1.28922
	1.16013	1.16935
	1.08901	1.36962
	1.20613	1.37594
	1.17442	1.37062
	1.10653
	1.21848
	1.04924
	1.09644
	1.21315
	1.09724
	1.25405
	1.1841
	1.18064
	1.06795
	1.08011
	1.16749
	1.10503
