# Supplementary material for: Adhesion to a common ECM mediates interdependence in tissue morphogenesis in Drosophila
Source: EMBO Rep. 2026 Apr 1;27(11):2893–914. doi: 10.1038/s44319-026-00754-z (PMC13260368; doi:10.1038/s44319-026-00754-z)
Supplement: Supplementary file 19 — Figure EV4 Source Data [file 44319_2026_754_MOESM19_ESM.zip]

Archive with 6 entries (5 files):
- Figure EV4/
- __MACOSX/._Figure EV4
- Figure EV4/EV4E.xlsx
- __MACOSX/Figure EV4/._EV4E.xlsx
- Figure EV4/EV4F.xlsx
- __MACOSX/Figure EV4/._EV4F.xlsx
