# Supplementary material for: Adhesion to a common ECM mediates interdependence in tissue morphogenesis in Drosophila
Source: EMBO Rep. 2026 Apr 1;27(11):2893–914. doi: 10.1038/s44319-026-00754-z (PMC13260368; doi:10.1038/s44319-026-00754-z)
Supplement: Supplementary file 19 — Figure EV4 Source Data [file 44319_2026_754_MOESM19_ESM.zip › Figure EV4/EV4E.xlsx]

## Sheet: FigEV4E
Ctrl	exp
0.23797	-0.636985
0.0814581	-0.3901
-0.00973528	-0.584794
0.0923195
