# Supplementary material for: Adhesion to a common ECM mediates interdependence in tissue morphogenesis in Drosophila
Source: EMBO Rep. 2026 Apr 1;27(11):2893–914. doi: 10.1038/s44319-026-00754-z (PMC13260368; doi:10.1038/s44319-026-00754-z)
Supplement: Supplementary file 19 — Figure EV4 Source Data [file 44319_2026_754_MOESM19_ESM.zip › Figure EV4/EV4F.xlsx]

## Sheet: FigEV4F
Control	NlsmbVhh
0.279022	-0.50945
0.446702	-0.69382
-0.03906	-0.81151
-0.32439	-0.6493
	-0.55924
