# Supplementary material for: Adhesion to a common ECM mediates interdependence in tissue morphogenesis in Drosophila
Source: EMBO Rep. 2026 Apr 1;27(11):2893–914. doi: 10.1038/s44319-026-00754-z (PMC13260368; doi:10.1038/s44319-026-00754-z)
Supplement: Supplementary file 20 — Figure EV5 Source Data [file 44319_2026_754_MOESM20_ESM.zip]

Archive with 4 entries (3 files):
- Figure EV5/
- __MACOSX/._Figure EV5
- Figure EV5/EV5C.xlsx
- __MACOSX/Figure EV5/._EV5C.xlsx
