# Supplementary material for: Adhesion to a common ECM mediates interdependence in tissue morphogenesis in Drosophila
Source: EMBO Rep. 2026 Apr 1;27(11):2893–914. doi: 10.1038/s44319-026-00754-z (PMC13260368; doi:10.1038/s44319-026-00754-z)
Supplement: Supplementary file 20 — Figure EV5 Source Data [file 44319_2026_754_MOESM20_ESM.zip › Figure EV5/EV5C.xlsx]

## Sheet: FigEV5
Control	MoeDN
1.064	1.294
1.188	1.091
1.039	1.214
1.065	1.171
1.052	1.232
1.082	1.139
	1.206
	1.315
